# Supplementary material for: Real-world safety and efficacy data of immunotherapy in patients with cancer and autoimmune disease: the experience of the Hellenic Cooperative Oncology Group
Source: Cancer Immunol Immunother. 2021 Jun 23;71(2):327–37. doi: 10.1007/s00262-021-02985-6 (PMC8783878; doi:10.1007/s00262-021-02985-6)
Supplement: Supplementary file 1 — Supplementary file1 (XLSX 11 kb) [file 262_2021_2985_MOESM1_ESM.xlsx]

## Sheet: Sheet1
Supplementary Table 1	The occurrence of immune related adverse events according to grade
	Grade 1	Grade 2	Grade 3	Grade 4	Grade 5	Unknown grade	All grades
Adverse event	N of pts	N of pts	N of pts	N of pts	N of pts	N of pts	N of pts
Overall	28	36	11	1	2	3	74
Hypothyroidism	12	22	0	0	0	0	34
Rash/pruritus	6	6	5	1	0	2	20
Colitis	0	3	3	0	0	0	6
Hyperthyroidism	3	2	0	0	0	1	6
Pneumonitis	3	1	0	0	1	0	5
Arthritis	1	1	1	0	0	0	3
Myasthenia	0	1	1	0	1	0	3
Hypophysitis	2	0	0	0	0	0	2
Conjuctivitis	1	0	0	0	0	0	1
Hair Hypopigmentation	0	0	0	0	0	1	1
Hepatitis	0	0	1	0	0	0	1
Hyperglycemia	0	1	0	0	0	0	1
Pyrhexia	0	0	1	0	0	0	1
Stomach lichen	1	0	0	0	0	0	1
Stomatitis	0	1	0	0	0	0	1
